# Supplementary material for: Precision dynamical mapping using topological data analysis reveals a hub-like transition state at rest
Source: Nat Commun. 2022 Aug 15;13:4791. doi: 10.1038/s41467-022-32381-2 (PMC9378660; doi:10.1038/s41467-022-32381-2)
Supplement: Supplementary file 4 — Source Data [file 41467_2022_32381_MOESM4_ESM.zip]

Archive with 78 entries (77 files):
- source_data/
- __MACOSX/._source_data
- source_data/fig7g.mat
- __MACOSX/source_data/._fig7g.mat
- source_data/fig7f.mat
- __MACOSX/source_data/._fig7f.mat
- source_data/fig7d.mat
- __MACOSX/source_data/._fig7d.mat
- source_data/fig7e.mat
- __MACOSX/source_data/._fig7e.mat
- source_data/fig3_source_data_box_plots.xlsx
- __MACOSX/source_data/._fig3_source_data_box_plots.xlsx
- source_data/fig7a.mat
- __MACOSX/source_data/._fig7a.mat
- source_data/fig6e.mat
- __MACOSX/source_data/._fig6e.mat
- source_data/fig5b_even.mat
- __MACOSX/source_data/._fig5b_even.mat
- source_data/fig_s3_even_rsns.mat
- __MACOSX/source_data/._fig_s3_even_rsns.mat
- source_data/fig_s5.mat
- __MACOSX/source_data/._fig_s5.mat
- source_data/fig_s3_odd_rsns.mat
- __MACOSX/source_data/._fig_s3_odd_rsns.mat
- source_data/fig_s2_odd_graphs.mat
- __MACOSX/source_data/._fig_s2_odd_graphs.mat
- source_data/fig_s6.mat
- __MACOSX/source_data/._fig_s6.mat
- source_data/fig6a_even.mat
- __MACOSX/source_data/._fig6a_even.mat
- source_data/fig2_data_even_graph_msc1.mat
- __MACOSX/source_data/._fig2_data_even_graph_msc1.mat
- source_data/fig6d_odd.mat
- __MACOSX/source_data/._fig6d_odd.mat
- source_data/fig_s2_odd_hubs.mat
- __MACOSX/source_data/._fig_s2_odd_hubs.mat
- source_data/fig2_data_even.mat
- __MACOSX/source_data/._fig2_data_even.mat
- source_data/fig2_data_odd.mat
- __MACOSX/source_data/._fig2_data_odd.mat
- source_data/fig4.mat
- __MACOSX/source_data/._fig4.mat
- source_data/fig_s4_odd_gradient.mat
- __MACOSX/source_data/._fig_s4_odd_gradient.mat
- source_data/fig5b_odd.mat
- __MACOSX/source_data/._fig5b_odd.mat
- source_data/fig_s4_even_gradient.mat
- __MACOSX/source_data/._fig_s4_even_gradient.mat
- source_data/fig6d_even.mat
- __MACOSX/source_data/._fig6d_even.mat
- source_data/fig6a_odd.mat
- __MACOSX/source_data/._fig6a_odd.mat
- source_data/fig_s2_even_graphs.mat
- __MACOSX/source_data/._fig_s2_even_graphs.mat
- source_data/fig6b_odd.mat
- __MACOSX/source_data/._fig6b_odd.mat
- source_data/fig_s2_even_hubs.mat
- __MACOSX/source_data/._fig_s2_even_hubs.mat
- source_data/fig_s8_b_even.mat
- __MACOSX/source_data/._fig_s8_b_even.mat
- source_data/fig_s8_b_odd.mat
- __MACOSX/source_data/._fig_s8_b_odd.mat
- source_data/fig_s7_d_odd.mat
- __MACOSX/source_data/._fig_s7_d_odd.mat
- source_data/fig6b_even.mat
- __MACOSX/source_data/._fig6b_even.mat
- source_data/fig6c_even.mat
- __MACOSX/source_data/._fig6c_even.mat
- source_data/fig_s7_d_even.mat
- __MACOSX/source_data/._fig_s7_d_even.mat
- source_data/fig_s7_b.mat
- __MACOSX/source_data/._fig_s7_b.mat
- source_data/fig5a.mat
- __MACOSX/source_data/._fig5a.mat
- source_data/fig2_data_odd_graph_msc1.mat
- __MACOSX/source_data/._fig2_data_odd_graph_msc1.mat
- source_data/fig6c_odd.mat
- __MACOSX/source_data/._fig6c_odd.mat
