# Supplementary material for: Precision dynamical mapping using topological data analysis reveals a hub-like transition state at rest
Source: Nat Commun. 2022 Aug 15;13:4791. doi: 10.1038/s41467-022-32381-2 (PMC9378660; doi:10.1038/s41467-022-32381-2)
Supplement: Supplementary file 4 — Source Data [file 41467_2022_32381_MOESM4_ESM.zip › source_data/fig3_source_data_box_plots.xlsx]

## Sheet: Sheet1
DMN node	{'DMN'}	{'VIS'}	{'FRP'}	{'DAN'}	{'MOT'}	{'VAN'}	{'SAL'}	{'COP'}	{'SM'}	{'AUD'}
1	1.6083	-1.143	-0.4205	0.1674	-1.6529	1.0694	0.4774	-0.7503	-0.1963	0.0831
2	0.8082	-1.0586	-0.6936	0.1133	-0.3164	0.1044	0.0239	-0.4084	-0.9209	0.4491
3	1.4838	-0.1968	-1.223	-0.7464	-0.7005	0.6738	0.1744	-1.2288	-0.815	-1.1168
4	1.21	-0.1277	-0.2198	-0.7655	-0.6078	-0.0116	-1.0223	-0.7156	-0.0553	-0.9546
5	1.4809	-0.8305	0.0205	-0.5732	-0.6354	-0.053	-0.5234	-0.7315	-0.1395	-1.0984
6	0.8701	-0.8499	-0.3825	0.28	0.3726	0.8605	-0.806	-1.0519	0.5512	-0.2859
7	0.8788	0.0237	-1.9356	1.2809	-0.5882	0.0875	-1.2556	-1.8856	0.2564	-1.5319
8	1.8391	-0.2667	-0.4813	1.7184	0.1432	1.4005	-0.801	-2.6776	-0.2617	-2.0718
9	2.1548	-2.226	0.4806	-1.1629	-0.2307	-0.3693	-1.1915	-1.5142	-0.8558	-1.0777
10	1.6283	-1.0727	-0.4455	0.022	0.108	0.1865	-1.4645	-0.7595	0.3072	0.0444
11	1.385	-0.307	-0.0896	0.0248	0.0165	1.2101	-0.2794	-1.7075	-0.3171	-0.2358
12	1.5113	-0.5996	-1.0757	0.3904	0.0445	-0.9181	-0.6601	-0.6952	-0.0701	-1.2326
13	1.8552	-1.1793	-0.8766	0.6204	-0.1649	2.478	-0.2788	-1.5283	-1.3575	-1.0758
14	3.0165	-0.791	-0.7089	-1.0559	0.3265	0.5921	-1.8698	-2.4123	-0.381	-1.0223
15	2.3031	-1.3538	-0.913	-1.1262	-0.4964	-0.3066	-0.2967	-1.7238	-0.4912	-0.6374
16	1.653	-1.37	-0.0081	-0.1363	0.477	1.7421	-0.8359	-2.0937	0.511	-0.8797
17	2.0056	-1.1692	-0.0671	-0.5489	-0.7223	-0.6775	-1.3345	-0.7657	-0.0009	-1.0693
18	1.461	-1.4786	0.0825	1.2925	0.797	0.3136	-1.3604	-1.5936	0.0807	-0.9417
19	2.2307	-1.1553	-1.3793	-0.8139	1.0575	-0.5067	-0.327	-1.2623	0.0175	-0.4761
20	2.2385	-0.2687	-0.0506	-0.5313	0.1497	0.9	-1.9527	-0.7685	-0.0458	-0.2298
21	-0.445	1.5431	-0.2039	0.8352	1.4011	0.4494	-0.4071	-0.4059	0.5952	-1.2834
22	0.7741	-0.1325	-0.4894	0.6568	1.1806	1.393	-0.9896	-0.9039	0.5175	-2.0499
23	2.0055	-0.5061	-0.4095	0.5275	1.7153	2.9324	-1.6022	-1.3042	0.7884	-1.6966
24	0.4785	0.2333	0.9266	1.3601	0.6505	0.7762	0.7398	-0.7864	0.8003	0.0886
FRP node	{'DMN'}	{'VIS'}	{'FRP'}	{'DAN'}	{'MOT'}	{'VAN'}	{'SAL'}	{'COP'}	{'SM'}	{'AUD'}
1	0.0975	-0.9402	0.8119	1.0346	-0.0046	-0.0287	1.0563	-0.3583	-1.5453	-1.3528
2	-0.5912	-0.5203	0.52	0.9885	-0.2828	-1.0071	0.6863	-0.0832	-1.5937	-0.386
3	-0.1802	-0.4478	0.3818	-0.5152	0.0194	-0.575	0.9324	-1.2079	1.4589	0.5073
4	0.1727	-0.3926	0.9303	-0.3427	-1.1365	-1.1039	1.5733	-0.2477	-0.0665	-1.1517
5	0.2304	-0.5403	0.8755	0.0885	-1.0243	-1.4989	2.2573	0.0677	-0.8227	-1.081
6	-0.0951	-1.2112	0.0745	0.5649	-0.9899	-0.6832	2.3879	-1.2691	-0.7459	-1.3039
7	0.0397	-0.218	0.6301	-0.2064	-1.7724	-1.7522	1.6542	-0.5873	-1.4649	-1.6029
8	-0.8117	-0.6265	0.6736	2.1348	-0.4235	-0.7128	0.1846	-0.9404	-0.0589	-0.6934
9	-0.3733	-0.2952	0.8428	2.3276	0.106	-0.4175	-0.1253	-1.3541	-0.0602	-0.6601
10	-0.8914	-0.5426	2.4882	2.9647	-0.5431	-1.1392	-0.0569	-0.5206	-0.6648	-0.6191
11	-1.215	-1.1014	2.939	3.0367	-0.849	-1.4743	-0.2638	0.451	0.1616	-0.1626
12	0.063	-1.1548	1.2458	0.7056	-0.7951	0.2113	0.0385	-1.3904	-0.7384	-0.8008
13	-0.6914	-0.6071	1.8085	1.7021	-0.2736	-1.3171	1.9933	-1.1804	-0.5786	-1.1738
14	0.256	-0.5731	0.9138	1.5056	-1.3466	-1.2966	1.6722	-0.4275	-1.5229	-0.8881
15	-0.7686	0.2482	1.3219	0.9391	0.3547	-1.3196	-0.168	-0.2061	-0.2363	0.2215
16	-0.4988	0.2185	1.106	1.315	-0.1792	-1.6684	0.9324	-0.5147	-0.3431	-0.8613
17	0.2427	-1.0247	1.4319	1.1542	-1.1834	0.6494	0.3052	-0.4712	-0.5582	-1.0616
18	-0.2751	-0.0925	0.9925	1.3943	-0.2135	-0.9888	0.817	-0.4558	-0.894	-1.4819
19	-0.2295	-0.1845	0.9245	1.664	-0.1747	0.4165	0.2261	-0.6626	-0.2109	-1.7137
20	-0.2417	0.0649	0.7948	0.7735	-0.931	0.9751	-0.5907	-0.2242	-0.0395	0.1309
21	-0.4248	-0.7715	1.1097	1.4365	-0.1736	-0.6929	0.2931	-0.2006	-0.6539	-0.9928
Hub node	{'DMN'}	{'VIS'}	{'FRP'}	{'DAN'}	{'MOT'}	{'VAN'}	{'SAL'}	{'COP'}	{'SM'}	{'AUD'}
1	0.2978	0.0318	0.1392	0.4731	0.5084	0.146	-0.5828	0.4928	-0.1181	-0.1054
2	0.5762	-1.0489	0.068	-0.2753	-0.1147	0.2921	0.345	0.0744	1.2116	0.2684
3	-0.3119	-0.8507	-0.3608	-0.8609	-0.2521	0.3437	0.1339	-0.0382	0.2501	0.3797
4	0.103	-0.6917	0.2819	-0.9548	-0.118	-0.9796	1.1837	0.1336	-0.6272	-1.1797
5	-0.0942	-0.329	0.3297	0.0652	-0.3039	0.3676	-0.3117	0.1294	0.2453	-0.1071
6	0.215	-0.7426	-0.1719	-0.3868	0.441	0.1995	-0.1783	0.2588	0.456	-0.4371
7	-0.4005	1.0082	0.6176	1.5021	0.3798	0.7724	-1.2193	-0.5486	-0.6295	-0.4173
8	-0.1334	-0.7114	0.1474	-0.4109	-0.5652	-0.2486	1.6074	0.0577	-0.1417	0.8158
9	0.6783	0.3318	-0.3616	-1.5654	-0.5794	-0.5493	0.9655	-0.4032	0.2083	-0.162
10	-1.1231	-0.3015	2.0128	3.4317	-0.1841	0.7453	-1.3576	-0.5808	-1.2112	-1.2213
11	0.7706	-0.3936	-0.0955	-1.5827	0.8514	-0.8535	0.6098	0.1628	0.6773	0.7905
12	0.3329	-0.0436	-0.3112	-0.3673	-0.4822	0.1473	-0.5691	0.0732	-0.6757	0.153
13	0.0897	-0.0082	-0.861	-0.7008	0.0349	-0.5068	-0.4608	0.2585	-0.1832	0.2455
14	-0.1703	-0.0177	-0.1801	-0.2574	0.7833	1.8111	-0.6109	-0.2598	-0.4255	-0.3433
15	0.9924	-0.6835	1.9825	0.8266	1.2279	0.0258	-0.4139	-0.0079	0.965	0.0807
16	0.7007	-0.8548	0.5853	-0.1383	0.4653	-0.7493	0.4859	0.4162	-0.1541	0.3971
17	1.2565	-1.037	0.0349	-0.3434	1.0342	-0.2963	-0.1466	0.4669	-0.4773	0.0777
18	0.4022	-0.6202	0.1188	0.1233	-0.7683	-1.1102	1.2707	0.4065	-0.4117	0.6272
19	-0.4347	0.7887	0.0051	-0.1473	0.9193	-0.1468	-0.9647	-0.7502	0.839	0.2871
20	-0.9344	0.8883	0.264	-0.238	0.9125	0.1707	-0.6693	-0.2156	0.7506	1.3133
21	0.429	0.1203	-0.4398	-0.2341	-1.2039	-0.8209	0.5196	0.4016	1.7641	1.0718
22	-0.0411	0.2796	-0.148	-0.0025	-1.1799	-1.2436	0.1462	0.2511	0.4875	0.3606
23	-0.0809	-0.1072	0.2694	0.0081	-0.6557	-0.9279	-0.1736	0.4342	-0.5949	0.1691
24	-0.1516	-0.2736	0.3977	0.5239	0.1345	-0.3751	-0.4119	0.49	-1.2248	0.2344
25	0.1267	-0.1702	0.117	0.6142	-0.0203	-0.364	-0.2803	0.3333	-1.6276	0.1992
26	-0.4164	-1.2958	1.3077	0.1446	-0.3253	0.3187	0.3921	-0.4912	-0.5021	0.9245
27	0.0863	-0.5902	0.5091	-0.3793	-0.6691	0.3704	-0.0791	-1.0687	-0.9772	0.5095
28	-0.2582	0.4327	-1.4043	-0.3528	0.5177	0.0727	0.6065	-0.0964	-0.6293	-0.5117
29	0.5943	0.0575	0.2605	-0.7184	0.3498	-0.9516	0.6911	0.2681	-0.4032	-0.2465
30	0.2171	-0.1583	-0.4934	0.5488	1.1636	-0.3968	0.4265	-0.4417	0.9777	-0.1749
31	-0.6174	-1.5122	0.1765	0.1235	0.3229	1.331	-0.7814	0.0931	0.3131	-0.5235
32	-0.6062	0.5662	-0.4471	0.5343	-0.3776	-1.098	0.1008	-0.2711	-0.6232	-0.4885
33	0.2938	-0.5916	0.331	0.1711	-0.9338	0.351	-0.4533	0.2486	0.1593	-0.0154
34	0.121	0.9893	-0.1563	-0.3626	-0.9322	0.9604	-1.129	-0.2253	0.0426	-0.6726
35	-0.3202	-1.1606	-0.3963	-1.0011	0.5164	-1.4579	0.0967	1.3329	0.4287	2.4797
36	-0.1225	0.952	-1.1239	-1.4768	0.751	-1.5075	0.6516	0.5341	0.1449	0.496
37	-0.4934	0.8128	-0.193	-0.501	0.4414	0.2014	0.0861	-0.3963	-0.648	-0.4844
38	-0.228	-0.1629	0.5841	0.4678	0.5795	-0.6333	0.1324	-0.2315	0.5374	1.1778
39	0.028	-1.1001	1.2008	0.3677	-0.2245	-0.4423	-1.6561	-0.1165	0.2256	-0.1438
40	-2.4464	1.3649	0.9762	1.2689	0.843	-0.5031	-1.0098	-0.2347	0.3993	0.577
41	-2.2864	1.3846	1.3965	1.5383	0.8461	-0.7055	-1.568	-0.4704	-0.1569	-0.1311
42	-0.2653	-0.0452	-0.2533	-0.3714	-0.111	-0.2742	-1.4022	0.033	0.4636	-0.2222
43	0.197	1.0826	-0.185	-0.6291	0.5325	-0.1862	-0.6191	-0.4444	-0.3735	-1.032
44	-0.5302	-0.2679	2.4408	2.7112	2.9972	-0.6015	-0.4514	-0.5885	1.5682	0.9931
45	-0.9529	-0.2633	1.9244	2.4932	2.3341	-0.1772	-0.5226	-0.7599	0.9033	0.3889
46	-0.1383	-0.5471	2.12	1.4262	0.0434	0.0636	-0.9038	-0.4666	0.2025	-1.6312
47	0.2518	0.7968	0.6236	0.5392	0.7144	-0.6878	0.024	-0.2676	0.0772	-1.4508
48	-0.3781	0.2305	0.3531	0.1961	0.938	-1.2085	0.7554	-0.4374	0.1707	0.3675
49	-0.3464	-0.262	0.6517	1.257	2.9553	-0.8593	-1.6877	-0.1914	0.834	-1.4012
50	-0.0615	0.4524	-0.0276	-0.2269	0.3977	0.1252	-0.4761	-0.2498	-0.1711	0.1192
51	-0.0961	-0.873	0.545	1.5718	1.9464	-0.5708	-0.7911	0.2616	0.2978	-0.0227
52	0.0683	-0.1784	-0.7122	-0.0593	1.4643	-1.1454	-0.1229	0.8302	1.265	1.791
53	0.2728	0.4526	0.3887	-0.5535	-0.7901	-0.7376	0.0781	-0.3526	0.1374	0.033
54	-0.4469	-0.8903	-0.5368	0.1202	-0.5456	0.671	1.0743	0.3961	0.735	0.5733
55	0.006	-1.006	0.1253	0.6396	-0.4259	1.2169	0.7705	-0.3277	0.0451	0.5407
56	-0.1947	0.3719	0.7694	-0.6586	-1.773	-0.1532	-1.3958	-1.0153	-0.3184	-0.5164
57	0.196	0.0151	0.9616	-0.5311	-1.1599	0.6134	-2.0805	-0.9773	-1.0385	-1.193
58	0.4575	0.44	0.7919	-0.8263	-0.875	0.1032	-1.6327	-0.769	-0.7436	-0.7153
59	0.5928	0.6463	0.6028	-0.8342	-0.3912	-0.4904	-1.3608	-0.9154	-0.6506	-0.8372
60	0.3629	0.2374	0.8138	-0.2809	-0.3908	0.5668	-0.9489	-0.686	-0.5294	-0.2761
61	-0.5112	-0.4878	0.5694	1.5372	1.3191	-0.5125	-0.5136	0.2062	0.6829	0.3926
62	-0.0949	-0.9264	0.4296	-0.5918	-0.4543	0.1547	0.2149	-0.3253	-0.9002	0.1304
63	-0.1814	-0.7048	0.9758	0.1066	-0.3612	-0.5898	-0.4082	0.5823	-0.4184	1.4556
64	0.0723	0.0851	0.475	-0.1977	-0.711	0.0987	-0.7221	-0.139	0.3277	0.3326
65	-0.7581	0.2758	0.4636	0.9782	1.8745	0.3119	-1.7801	0.2161	0.6154	0.332
66	-0.4792	0.098	0.855	1.0923	1.8189	0.1038	-0.7378	-0.0175	0.4858	0.0839
67	-0.8359	-0.1656	1.2776	0.9146	2.4977	-0.6388	0.1108	0.2479	1.0411	-0.0388
68	-0.4427	0.6417	-0.6386	-0.2922	0.1177	-0.8176	0.7685	0.4376	0.9461	-0.0531
69	0.0547	0.3322	-0.5794	-1.0718	0.3048	-1.2395	-0.3203	0.2291	-0.5293	-0.3715
70	0.1967	0.3011	-1.1428	-1.9614	-1.0433	-1.2625	-1.1429	-0.5475	-0.7697	-0.6044
71	-0.5345	1.3913	-0.3875	0.022	0.9025	-0.0452	-0.1639	-0.3931	-0.8724	-0.2908
72	-0.2805	0.8767	-0.4564	0.4606	0.1205	-0.0403	-0.131	0.3007	-0.3558	-0.7325
73	-0.5627	2.4977	-0.6236	-0.1843	0.47	-0.4855	-0.0083	-0.605	0.1756	0.7741
74	0.0444	1.6059	-0.4998	-0.3927	0.212	-0.3986	-0.1473	-1.0648	0.3822	1.1447
75	-0.6239	-0.8608	1.2435	0.078	0.8346	-0.4183	-1.5745	-0.0194	0.0444	-0.6539
76	-0.0558	0.4336	-0.4175	0.3084	1.3298	-0.4146	-0.3164	-0.3698	0.2587	-0.2586
77	0.0389	-0.8497	0.6352	0.1565	0.1296	-0.0632	0.5828	0.0208	0.3859	0.3423
78	0.5223	0.5644	-1.4451	-1.0164	1.4414	0.1295	-0.0069	-0.5632	-0.8764	-0.1066
79	-0.8585	1.2135	-0.5139	1.0495	0.1284	0.389	0.716	0.2889	-0.2767	-0.1515
80	-0.7999	-1.1948	0.7946	0.4843	-1.7418	-0.0753	-0.15	0.5953	0.3782	1.6851
81	-0.3587	-0.8314	0.6005	0.9283	-1.5344	0.525	-0.3539	0.9466	-1.1702	0.1767
82	-0.315	-0.038	0.0691	-0.2255	-2.1282	0.5862	-0.2122	0.2044	-0.6861	-0.3385
COP node	{'DMN'}	{'VIS'}	{'FRP'}	{'DAN'}	{'MOT'}	{'VAN'}	{'SAL'}	{'COP'}	{'SM'}	{'AUD'}
1	-2.8981	0.2446	1.4071	1.1724	-0.5446	0.7438	1.0718	2.1564	0.6266	2.2975
2	-1.7414	0.5666	2.2487	2.4962	0.7742	-0.8812	-0.9044	-0.3571	-0.9644	-1.2729
3	-1.714	1.2639	0.8399	0.3035	0.2755	-1.0591	-0.3199	0.3144	-0.9042	-0.2294
4	-1.8874	0.135	0.3719	0.168	-0.1031	-1.3661	0.9934	1.9069	-0.2197	1.097
5	-1.7789	0.4441	-0.1483	0.3482	0.3828	-0.429	0.6144	0.9774	-0.2915	-0.4012
6	-0.8451	1.0573	-1.2216	-0.2374	-0.4166	-0.8126	1.2275	1.8543	0.4757	-0.1686
7	0.1055	1.1426	-1.8767	-2.0019	-0.4492	-0.09	1.0206	1.6134	-0.0523	0.0407
8	-2.1633	0.9979	-0.248	-0.5862	0.1557	-1.0712	1.203	1.656	-0.2662	-0.214
9	-2.157	1.1523	0.6642	2.484	0.1562	-0.6923	-0.7849	0.2991	0.752	0.504
10	-1.7403	0.1624	0.6449	-0.9053	-0.5686	0.3847	0.9588	2.0433	0.2369	1.7753
11	-1.7838	0.862	-0.579	0.3067	-0.7827	1.9943	0.2639	2.0478	-0.0213	0.2413
12	-0.6814	-0.0314	-0.6879	-1.3278	-1.5331	-0.8284	1.8199	1.7172	-0.8472	0.4133
13	-1.8168	0.7611	-0.1233	-0.0257	0.1522	-1.418	0.855	0.6038	-0.8393	-0.4874
14	-1.7827	1.8005	-0.5592	0.6643	0.6365	-0.8555	-0.2157	0.6867	-0.6311	-0.9358
15	-1.6739	0.9286	0.9507	-0.1175	-0.6443	-2.396	0.5505	1.205	-0.4447	0.9413
16	-0.6623	0.2958	-0.6184	-1.4496	-1.1817	0.2042	2.7432	2.2321	-0.391	-0.0083
17	-1.3535	0.211	0.6718	-1.24	-1.1934	-0.2833	2.2547	1.8511	-0.0226	0.2004
18	-1.6695	0.8778	0.5364	-1.4732	-0.5917	-0.2183	0.5942	1.0353	-0.4945	-0.1145
19	-0.5862	0.6893	0.6825	-1.5941	-1.2856	-0.5836	0.6099	1.1707	-0.9565	-1.3024
20	-0.9276	-0.0833	-0.6404	-0.8945	-2.109	-0.3114	0.8002	1.6146	-0.8888	0.807
21	-0.7263	-0.0875	1.2376	0.1685	-1.0229	0.127	-0.3299	0.5376	-0.534	-0.3407
22	-0.801	0.1347	0.837	0.0808	-0.8883	0.35	-0.3601	0.721	-0.5982	-0.5949
23	-0.5959	-0.4208	1.0713	-0.3482	0.3821	0.6585	0.3889	0.6533	-1.0478	-0.0936
24	-0.8177	0.6547	-0.183	-0.4048	-1.0234	-1.3183	1.778	1.4965	-0.8701	-1.1603
25	-1.2839	1.3946	0.1994	0.0225	0.8869	-0.1198	-0.4931	1.0858	-1.0605	-1.7009
26	-2.163	0.765	0.8876	0.5096	-0.9993	0.3268	1.4956	1.446	-0.0363	1.331
27	-1.4441	0.9185	0.3537	0.3469	-0.3315	1.0627	1.5234	1.541	-0.1965	0.8132
28	-2.0069	2.3143	0.0293	1.0311	0.0288	-1.0944	1.4786	1.4246	-0.5004	-0.2021
29	-2.0588	2.3302	0.6663	1.6016	-0.2185	-1.4178	0.4892	1.0705	-0.1955	-0.1426
30	-2.0182	0.7487	1.0866	1.1247	-0.5745	-1.1184	-0.2361	1.0149	0.1019	0.0508
31	-0.6863	2.0058	-0.4968	-0.2696	0.3893	-0.182	0.4924	0.9556	-1.142	0.0799
32	-1.3687	0.1568	0.7299	-0.5898	1.4567	-0.8376	-0.4449	1.4269	0.5655	-0.4192
33	-0.7891	1.5842	0.2939	-0.2381	1.2487	-0.6517	-1.1245	0.6233	-0.1768	-0.9858
34	-1.707	1.2442	-0.1749	1.2717	-0.5693	-1.2757	0.2862	1.1979	-0.4628	-0.7783
35	-1.6232	1.0059	-1.2953	-1.4451	-1.0727	-1.003	2.6017	2.5513	-0.7883	0.205
36	-0.799	0.4776	-0.892	0.1242	-0.3156	-0.848	2.0002	1.6236	-0.634	0.347
37	-2.2235	0.5351	0.9898	0.5989	-0.174	-0.8752	1.5613	1.8727	-0.2453	1.3408
38	-1.8001	0.8394	1.1394	0.1562	0.2878	-0.3459	1.32	1.0934	0.0666	0.9133
39	-1.2432	1.1346	-0.5783	0.1923	-1.2566	0.4536	2.5171	2.1876	-0.791	0.9474
40	-1.2089	0.1667	-0.2092	0.2694	-0.2916	0.0763	1.8383	1.6744	-0.0674	1.4702
41	-2.1317	-0.7399	2.1783	1.2356	-1.0365	-0.1748	0.2929	2.0614	-0.2259	-0.8779
42	-1.6799	-0.2767	1.1891	0.1741	-1.257	0.4635	-0.1241	1.5701	-1.1473	-0.6171
43	-0.3869	1.1357	0.3404	0.0534	-0.2817	1.3815	0.0624	1.6391	-1.2685	-1.0392
44	-0.5756	0.2807	1.1681	0.9869	-0.9355	-0.2306	0.1429	1.0354	-0.8134	0.198
45	-0.7283	3.4847	0.7402	2.288	2.3363	-1.2773	-1.0017	-0.1624	-0.7525	-1.7251
46	-1.1008	0.6271	-0.2043	-0.2443	0.5319	-0.1776	0.1542	0.1717	-0.8757	-0.8438
47	-1.2427	1.6844	-0.0836	0.4978	0.5312	-1.0958	0.5092	1.949	-0.322	0.3515
48	-1.2139	0.8558	-0.8716	-0.104	-0.4911	-1.01	0.99	2.1002	-0.9064	0.581
49	-0.6487	0.5939	0.233	1.0026	-0.8498	-1.3214	1.0179	0.6394	-0.7994	-1.7104
50	-2.3559	3.5335	-0.3811	1.7361	0.6089	-1.1948	0.2643	1.1091	-0.2568	-0.4834
51	-2.1482	3.4392	-0.3293	1.5111	0.5168	-0.7467	1.0414	0.6424	0.2203	0.1594
52	-1.9195	0.3622	0.2737	0.1071	-0.7009	-1.25	1.1408	2.0031	0.2885	0.5989
53	-1.067	1.1561	0.5787	0.0872	-0.2128	-1.0079	0.8326	0.8606	-0.2349	0.7666
54	-2.17	1.4762	-0.3524	0.2055	0.2484	-1.233	0.4759	0.357	-0.2755	-0.3253
55	-1.9233	1.0578	-0.7747	-0.425	-0.6058	-1.4936	1.8117	2.0278	-0.1803	0.516
56	-1.6975	1.3411	-0.3289	0.3511	-0.3735	-1.2673	0.9297	1.8724	-0.8323	0.2169
57	-0.6941	0.7353	0.4615	-0.3938	0.0734	-0.0438	-1.4894	1.2866	0.3268	-0.7629
58	-0.3439	0.1607	-1.6801	-1.0464	0.3386	-0.983	0.7036	1.7241	0.292	-0.3343
59	-1.9742	0.5148	1.2714	0.1951	-0.5793	-1.5953	2.5258	2.3376	0.6908	1.2079
60	-1.6037	2.2502	-0.3228	1.1177	1.7817	-1.367	0.6542	1.7625	-0.5001	0.0266
61	-0.8287	1.2019	-0.9932	-0.038	0.4416	-0.6638	0.2903	1.3856	-1.0197	-0.924
